# Supplementary material for: High VEGF Concentrations Accelerate Human Trabecular Meshwork Fibrosis in a TAZ-Dependent Manner
Source: Int J Mol Sci. 2023 Jun 1;24(11):9625. doi: 10.3390/ijms24119625 (PMC10253844; doi:10.3390/ijms24119625)
Supplement: Supplementary file 1 [file ijms-24-09625-s001.zip]

Archive with 1 entries (1 files):
- ijms-2433324-supplementary.pdf
